# Supplementary material for: Antibiotic Stability and Feasibility in Elastomeric Infusion Devices for OPAT: A Review of Current Evidence
Source: J Clin Med. 2025 Apr 15;14(8):2722. doi: 10.3390/jcm14082722 (PMC12028078; doi:10.3390/jcm14082722)
Supplement: Supplementary file 1 [file jcm-14-02722-s001.zip]

Archive with 1 entries (1 files):
- jcm-3528747-supplementary.pdf
